# Supplementary material for: Portable Neuroimaging-Guided Noninvasive Brain Stimulation of the Cortico-Cerebello-Thalamo-Cortical Loop—Hypothesis and Theory in Cannabis Use Disorder
Source: Brain Sci. 2022 Mar 26;12(4):445. doi: 10.3390/brainsci12040445 (PMC9027826; doi:10.3390/brainsci12040445)
Supplement: Supplementary file 1 [file brainsci-12-00445-s001.zip]

Archive with 1 entries (1 files):
- brainsci-1557799-supplementary.pdf
